# Supplementary material for: Differential expression of genes mapping to recurrently abnormal chromosomal regions characterize neuroblastic tumours with distinct ploidy status
Source: BMC Med Genomics. 2008 Aug 13;1:36. doi: 10.1186/1755-8794-1-36 (PMC2531130; doi:10.1186/1755-8794-1-36)
Supplement: Additional file 1 — Quantitative Real-time Polymerase Chain Reaction Analysis. List of genes analyzed to determine expression levels and DNA copy number of genes located on chromosomes 1 and 17. [file 1755-8794-1-36-S1.xls]

## Sheet: Hoja1
Additional File 1.
Quantitative Real-time Polymerase Chain Reaction Analysis
List of genes analyzed to determine gene expression levels and DNA gene copy number
	Analysis	Gene Symbol	Gene	Chr. Loc.
Chromosome 1	Gene expression	GNB1	Guanine nucleotide-binding protein, beta polypeptide-1	1p36.33
		CHD5	Chromodomain helicase DNA binding protein 5	1p36.31
		RERE	Arginine-glutamic acid dipeptide (RE) repeats	1p36.1-p36.2
		PTPRF	Protein tyrosine phosphatase, receptor type, F	1p32
		ARHGEF11	Rho guanine nucleotide exchange factor (GEF) 11	1q21
		CDC42BPA	CDC42 binding protein kinase alpha	1q42.11
Chromosome 17	Gene expression	PAFAH1B1	Platelet-activating factor acetylhydrolase, isoform 1B, alpha subunit	17p13.3
		RUTBC1	RUN and TBC1 domain containing 1	17p13.3
		POLR2A	Polymerase (RNA) II (DNA directed) polypeptide A	17p13.1
		VAMP2	Vesicle-associated membrane protein-2	17p13.1
		MAP2K4	Mitogen-activated protein kinase kinase 4	17p11.2
		FLOT2	Flotillin 2	17q11-q12
		NME1	Non-metastatic cells 1	17q21.3
Chromosome 1	DNA copy number	GNB1	Guanine nucleotide-binding protein, beta polypeptide-1	1p36.33
		RERE	Arginine-glutamic acid dipeptide (RE) repeats	1p36.1-p36.2
Chromosome 17	DNA copy number	RUTBC1	RUN and TBC1 domain containing 1	17p13.3
		NME1	Non-metastatic cells 1	17q21.3
