# Supplementary material for: Differential expression of genes mapping to recurrently abnormal chromosomal regions characterize neuroblastic tumours with distinct ploidy status
Source: BMC Med Genomics. 2008 Aug 13;1:36. doi: 10.1186/1755-8794-1-36 (PMC2531130; doi:10.1186/1755-8794-1-36)
Supplement: Additional file 2 — Gene expression profiling of NBTs with different ploidy status. List of differentially expressed genes identified applying different multiple testing corrections. Differentially expressed genes are displayed according to tumour ploidy and chromosomal location. A. List of 6 differentially expressed genes [FDR P < 0,01]; B. List of 12 differentially expressed genes [SDP P < 0,1]; C. List of 51 differentially expressed genes [FDR P < 0,05];.D. List of 254 differentially expressed genes [FDR P < 0,1]. [file 1755-8794-1-36-S2.xls]

## Sheet: Hoja1
Additional file 2
Gene expression profiling of NBTs with different ploidy status.
List of differentially expressed genes identified applying different multiple testing corrections.
Differentially expressed genes are displayed according to tumor ploidy and chromosomal location
A. 6 differentially expressed genes; FDR P = 0,01
Probe Set ID	GR	Gene Title	Gene Symbol	Chromosomal Location
41151_at	3n	skeletal muscle and kidney enriched inositol phosphatase	SKIP	17p13.3
32181_at	3n	flotillin 2	FLOT2	17q11-q12
34799_at	3n	intraflagellar transport protein IFT20	IFT20	17q11.2
36988_at	3n	tumor necrosis factor, alpha-induced protein 1 (endothelial)	TNFAIP1	17q22-q23
38373_g_at	2n/4n	chromosome X open reading frame 40	CXorf40	Xq28
38635_at	2n/4n	signal sequence receptor, delta (translocon-associated protein delta)	SSR4	Xq28
B. 12 differentially expressed genes; SDP p-value = 0,1
Probe Set ID	GR	Gene Title	Gene Symbol	Chromosomal Location
41151_at	3n	skeletal muscle and kidney enriched inositol phosphatase	SKIP	17p13.3
38626_at	3n	zinc finger, ZZ-type with EF-hand domain 1	ZZEF1	17p13.2
38653_at	3n	peripheral myelin protein 22	PMP22	17p12-p11.2
34799_at	3n	intraflagellar transport protein IFT20	IFT20	17q11.2
36121_at	3n	epsin 2	EPN2	17p11.2
32181_at	3n	flotillin 2	FLOT2	17q11-q12
36988_at	3n	tumor necrosis factor, alpha-induced protein 1 (endothelial)	TNFAIP1	17q22-q23
32194_at	2n/4n	CCAAT/enhancer binding protein zeta	CEBPZ	2p22.2
34401_at	2n/4n	ubiquinol-cytochrome c reductase, Rieske iron-sulfur polypeptide 1	UQCRFS1	19q12-q13.1
31864_at	2n/4n	M-phase phosphoprotein 6	MPHOSPH6	16q23.3
38373_g_at	2n/4n	chromosome X open reading frame 40	CXorf40	Xq28
38635_at	2n/4n	signal sequence receptor, delta (translocon-associated protein delta)	SSR4	Xq28
C. 51 differentially expressed genes; FDR p-value = 0,05
Probe Set ID	GR	Gene Title	Gene Symbol	Chromosomal Location
36129_at	3n	RUN and TBC1 domain containing 1	RUTBC1	17p13.3
32569_at	3n	platelet-activating factor acetylhydrolase, isoform Ib, alpha subunit 45kDa	PAFAH1B1	17p13.3
41151_at	3n	skeletal muscle and kidney enriched inositol phosphatase	SKIP	17p13.3
37517_at	3n	GTPase activating Rap/RanGAP domain-like 4	GARNL4	17p13.3
38626_at	3n	zinc finger, ZZ-type with EF-hand domain 1	ZZEF1	17p13.2
40791_at	3n	polymerase (RNA) II (DNA directed) polypeptide A, 220kDa	POLR2A	17p13.1
36121_at	3n	epsin 2	EPN2	17p11.2
40409_at	3n	aldehyde dehydrogenase 3 family, member A2	ALDH3A2	17p11.2
34533_at	3n	target of myb1-like 2 (chicken)	TOM1L2	17p11.2
34799_at	3n	intraflagellar transport protein IFT20	IFT20	17q11.2
32181_at	3n	flotillin 2	FLOT2	17q11-q12
38653_at	3n	peripheral myelin protein 22	PMP22	17p12-p11.2
32259_at	3n	enhancer of zeste homolog 1 (Drosophila)	EZH1	17q21.1-q21.3
36988_at	3n	tumor necrosis factor, alpha-induced protein 1 (endothelial)	TNFAIP1	17q22-q23
35112_at	3n	regulator of G-protein signalling 9	RGS9	17q23-q24
33341_at	3n	guanine nucleotide binding protein (G protein), beta polypeptide 1	GNB1	1p36.33
33301_g_at	3n	cell division cycle 2-like 1 (PITSLRE proteins)	CDC2L1	1p36
	3n	cell division cycle 2-like 2 (PITSLRE proteins)	CDC2L2	1p36.3
41498_at	3n	calsyntenin 1	CLSTN1	1p36.22
41189_at	3n	tumor necrosis factor receptor superfamily, member 25	TNFRSF25	1p36.2
32253_at	3n	arginine-glutamic acid dipeptide (RE) repeats	RERE	1p36.1-p36.2
32093_at	3n	chromodomain helicase DNA binding protein 5	CHD5	1p36.31
36960_at	3n	polyhomeotic-like 2 (Drosophila)	PHC2	1p34.3
36805_s_at	3n	neurotrophic tyrosine kinase, receptor, type 1	NTRK1	1q21-q22
39603_at	3n	disrupted in schizophrenia 1	DISC1	1q42.1
39597_at	3n	actin binding LIM protein family, member 3	ABLIM3	5q32
40864_at	3n	ras-related C3 botulinum toxin substrate 1 (rho family, small GTP binding protein Rac1)	RAC1	7p22
37615_at	3n	growth factor receptor-bound protein 10	GRB10	7p12-p11.2
40201_at	3n	dopa decarboxylase (aromatic L-amino acid decarboxylase)	DDC	7p11
39700_at	3n	Rho GTPase activating protein 1	ARHGAP1	11p12-q12
1892_s_at	3n
41403_at	2n/4n	enolase 1, (alpha)	ENO1	1p36.3-p36.2
	2n/4n	small nuclear ribonucleoprotein polypeptide F	SNRPF	12q23.1
32194_at	2n/4n	CCAAT/enhancer binding protein zeta	CEBPZ	2p22.2
36457_at	2n/4n	guanine monphosphate synthetase	GMPS	3q24
37726_at	2n/4n	mitochondrial ribosomal protein L3	MRPL3	3q21-q23
33299_at	2n/4n	G protein-coupled receptor 125	GPR125	4p15.31
38542_at	2n/4n	nucleophosmin (nucleolar phosphoprotein B23, numatrin)	NPM1	5q35
36779_at	2n/4n	fatty acid binding protein 6, ileal (gastrotropin)	FABP6	5q33.3-q34
41574_at	2n/4n	pinin, desmosome associated protein	PNN	14q21.1
2025_s_at	2n/4n	APEX nuclease (multifunctional DNA repair enzyme) 1	APEX1	14q11.2-q12
31864_at	2n/4n	M-phase phosphoprotein 6	MPHOSPH6	16q23.3
1751_g_at	2n/4n	phenylalanine-tRNA synthetase-like, alpha subunit	FARSLA	19p13.2
40182_s_at	2n/4n	coactivator-associated arginine methyltransferase 1	CARM1	19p13.2
35141_at	2n/4n	ribonuclease H2, large subunit	RNASEH2A	19p13.13
34348_at	2n/4n	serine protease inhibitor, Kunitz type, 2	SPINT2	19q13.1
34401_at	2n/4n	ubiquinol-cytochrome c reductase, Rieske iron-sulfur polypeptide 1	UQCRFS1	19q12-q13.1
171_at	2n/4n	von Hippel-Lindau binding protein 1	VBP1	Xq28
38373_g_at	2n/4n	chromosome X open reading frame 40	CXorf40	Xq28
38635_at	2n/4n	signal sequence receptor, delta (translocon-associated protein delta)	SSR4	Xq28
39967_at	2n/4n	leucine zipper, down-regulated in cancer 1	LDOC1	Xq27
1201_at	2n/4n	RAB33A, member RAS oncogene family	RAB33A	Xq25
958_s_at	2n/4n
D. 254 differentially expressed genes; FDR p-value = 0,1
Probe Set ID	GR	Gene Title	Gene Symbol	Chromosomal Location
41243_at	3n	solute carrier family 35, member E2	SLC35E2	1p36.33
33341_at	3n	guanine nucleotide binding protein (G protein), beta polypeptide 1	GNB1	1p36.33
39261_at	3n	GLI-Kruppel family member HKR3	HKR3	1p36.3
32093_at	3n	chromodomain helicase DNA binding protein 5	CHD5	1p36.31
41498_at	3n	calsyntenin 1	CLSTN1	1p36.22
32743_at	3n	vacuolar protein sorting 13D (yeast)	VPS13D	1p36.22-p36.21
34369_at	3n	mitofusin 2	MFN2	1p36.22
41189_at	3n	tumor necrosis factor receptor superfamily, member 25	TNFRSF25	1p36.2
38072_at	3n	chromosome 1 open reading frame 63	C1orf63	1p36.13-p35.1
33860_at	3n	retinoblastoma-associated factor 600	RBAF600	1p36.13
32253_at	3n	arginine-glutamic acid dipeptide (RE) repeats	RERE	1p36.1-p36.2
33301_g_at	3n	cell division cycle 2-like 1 (PITSLRE proteins)	CDC2L1	1p36
	3n	cell division cycle 2-like 2 (PITSLRE proteins)	CDC2L2	1p36.3
41737_at	3n	serine/arginine repetitive matrix 1	SRRM1	1p36.11
33300_at	3n	cell division cycle 2-like 1 (PITSLRE proteins)	CDC2L1	1p36
34200_at	3n	chloride channel 6	CLCN6	1p36
38415_at	3n	protein tyrosine phosphatase type IVA, member 2	PTP4A2	1p35
38685_at	3n	syntaxin 12	STX12	1p35-p34.1
36204_at	3n	protein tyrosine phosphatase, receptor type, F	PTPRF	1p34
36960_at	3n	polyhomeotic-like 2 (Drosophila)	PHC2	1p34.3
34365_at	3n	peptidylprolyl isomerase E (cyclophilin E)	PPIE	1p32
34877_at	3n	Janus kinase 1 (a protein tyrosine kinase)	JAK1	1p32.3-p31.3
38704_at	3n	microtubule-actin crosslinking factor 1	MACF1	1p32-p31
33219_at	3n	ubiquitin specific protease 33	USP33	1p31.1
41551_at	3n	RER1 retention in endoplasmic reticulum 1 homolog (S. cerevisiae)	RER1	1pter-q24
39150_at	3n	ring finger protein 11	RNF11	1pter-p22.1
39281_at	3n	Rho guanine nucleotide exchange factor (GEF) 11	ARHGEF11	1q21
33111_at	3n	CD160 antigen	CD160	1q21.1
34264_at	3n	RUN and SH3 domain containing 1	RUSC1	1q21-q22
36805_s_at	3n	neurotrophic tyrosine kinase, receptor, type 1	NTRK1	1q21-q22
32206_at	3n	CDC42 binding protein kinase alpha (DMPK-like)	CDC42BPA	1q42.11
1846_at	3n	lectin, galactoside-binding, soluble, 8 (galectin 8)	LGALS8	1q42-q43
39603_at	3n	disrupted in schizophrenia 1	DISC1	1q42.1
36118_at	3n	nuclear receptor coactivator 1	NCOA1	2p23
33458_r_at	3n	calmodulin 2 (phosphorylase kinase, delta)	CALM2	2p21
911_s_at	3n	calmodulin 2 (phosphorylase kinase, delta)	CALM2	2p21
36377_at	3n	interleukin 18 receptor 1	IL18R1	2q12
35778_at	3n	kinesin family member 5C	KIF5C	2q23.1
656_at	3n	inositol polyphosphate-1-phosphatase	INPP1	2q32
34719_at	3n	glutaminase	GLS	2q32-q34
34218_at	3n	aortic preferentially expressed gene 1	APEG1	2q35
32123_at	3n	collagen, type VII, alpha 1 (epidermolysis bullosa, dystrophic, dominant and recessive)	COL7A1	3p21.1
33916_at	3n	nischarin	NISCH	3p21.1
31802_at	3n	KIAA0226	KIAA0226	3q29
39597_at	3n	actin binding LIM protein family, member 3	ABLIM3	5q32
36142_at	3n	ataxin 1	ATXN1	6p23
37671_at	3n	laminin, alpha 4	LAMA4	6q21
32780_at	3n	dystonin	DST	6p12-p11
40864_at	3n	ras-related C3 botulinum toxin substrate 1 (rho family, small GTP binding protein Rac1)	RAC1	7p22
2050_s_at	3n	ras-related C3 botulinum toxin substrate 1 (rho family, small GTP binding protein Rac1)	RAC1	7p22
32728_at	3n	amphiphysin (Stiff-Man syndrome with breast cancer 128kDa autoantigen)	AMPH	7p14-p13
33353_at	3n	adenylate cyclase 1 (brain)	ADCY1	7p13-p12
37615_at	3n	growth factor receptor-bound protein 10	GRB10	7p12-p11.2
37351_at	3n	uridine phosphorylase 1	UPP1	7p12.3
38761_s_at	3n	FK506 binding protein 9, 63 kDa	FKBP9	7p11.1
40201_at	3n	dopa decarboxylase (aromatic L-amino acid decarboxylase)	DDC	7p11
41258_at	3n	Williams Beuren syndrome chromosome region 20C	WBSCR20C	7q11.23
35933_f_at	3n	postmeiotic segregation increased 2-like 3	PMS2L3	7q11.23
39865_at	3n	Potassium channel tetramerisation domain containing 7	KCTD7	7q11.21
37679_at	3n	interferon-related developmental regulator 1	IFRD1	7q22-q31
38694_at	3n	KIAA0738 gene product	KIAA0738	7q34-q35
37363_at	3n	metastasis suppressor 1	MTSS1	8p22
40468_at	3n	formin binding protein 1	FNBP1	9q34
41494_at	3n	zyg-11 homolog B (C. elegans)-like	ZYG11BL	9q34.11
39388_at	3n	calcium/calmodulin-dependent protein kinase (CaM kinase) II gamma	CAMK2G	10q22
31904_at	3n	phosphodiesterase 2A, cGMP-stimulated	PDE2A	11q13.4
32502_at	3n	glycerophosphodiester phosphodiesterase domain containing 5	GDPD5	11q13.4-q13.5
36770_at	3n	signal transducer and activator of transcription 2, 113kDa	STAT2	12q13.3
32193_at	3n	plexin C1	PLXNC1	12q23.3
33798_at	3n	chromosome 17 open reading frame 31	C17orf31	17p13.3
34413_at	3n	nudE nuclear distribution gene E homolog like 1 (A. nidulans)	NDEL1	17p13.1
32569_at	3n	platelet-activating factor acetylhydrolase, isoform Ib, alpha subunit 45kDa	PAFAH1B1	17p13.3
36129_at	3n	RUN and TBC1 domain containing 1	RUTBC1	17p13.3
37517_at	3n	GTPase activating Rap/RanGAP domain-like 4	GARNL4	17p13.3
38219_at	3n	v-crk sarcoma virus CT10 oncogene homolog (avian)	CRK	17p13.3
41151_at	3n	skeletal muscle and kidney enriched inositol phosphatase	SKIP	17p13.3
38626_at	3n	zinc finger, ZZ-type with EF-hand domain 1	ZZEF1	17p13.2
40791_at	3n	polymerase (RNA) II (DNA directed) polypeptide A, 220kDa	POLR2A	17p13.1
32254_at	3n	vesicle-associated membrane protein 2 (synaptobrevin 2)	VAMP2	17p13.1
35653_at	3n	G protein pathway suppressor 2	GPS2	17p13
38653_at	3n	peripheral myelin protein 22	PMP22	17p12-p11.2
1845_at	3n	mitogen-activated protein kinase kinase 4	MAP2K4	17p11.2
33133_at	3n	flightless I homolog (Drosophila)	FLII	17p11.2
34533_at	3n	target of myb1-like 2 (chicken)	TOM1L2	17p11.2
35617_at	3n	mitogen-activated protein kinase 7	MAPK7	17p11.2
36121_at	3n	epsin 2	EPN2	17p11.2
35428_g_at	3n	leucine rich repeat containing 48	LRRC48	17p11.2
40409_at	3n	aldehyde dehydrogenase 3 family, member A2	ALDH3A2	17p11.2
39866_at	3n	ubiquitin specific protease 22	USP22	17p11.2
32181_at	3n	flotillin 2	FLOT2	17q11-q12
616_s_at	3n	thyroid hormone receptor, alpha (erythroblastic leukemia viral (v-erb-a) oncogene homolog, avian)	THRA	17q11.2
39783_at	3n	KIAA0100 gene product	KIAA0100	17q11.2
34799_at	3n	intraflagellar transport protein IFT20	IFT20	17q11.2
35846_at	3n	thyroid hormone receptor, alpha (erythroblastic leukemia viral (v-erb-a) oncogene homolog, avian)	THRA	17q11.2
37509_at	3n	cytokine receptor-like factor 3	CRLF3	17q11.2
32259_at	3n	enhancer of zeste homolog 1 (Drosophila)	EZH1	17q21.1-q21.3
36988_at	3n	tumor necrosis factor, alpha-induced protein 1 (endothelial)	TNFAIP1	17q22-q23
35112_at	3n	regulator of G-protein signalling 9	RGS9	17q23-q24
38666_at	3n	pleckstrin homology, Sec7 and coiled-coil domains 1(cytohesin 1)	PSCD1	17q25
36519_at	3n	excision repair cross-complementing rodent repair deficiency, complementation group 1 (includes overlapping antisense sequence)	ERCC1	19q13.2-q13.3
34847_s_at	3n	calcium/calmodulin-dependent protein kinase (CaM kinase) II beta	CAMK2B	22q12|7p14.3-p14.1
40033_at	3n	mitogen-activated protein kinase 11	MAPK11	22q13.33
1892_s_at	3n
37060_at	3n	Clone 23695 mRNA sequence
41403_at	2n/4n	enolase 1, (alpha)	ENO1	1p36.3-p36.2
	2n/4n	small nuclear ribonucleoprotein polypeptide F	SNRPF	12q23.1
40774_at	2n/4n	chaperonin containing TCP1, subunit 3 (gamma)	CCT3	1q23
33734_at	2n/4n	chromosome 1 open reading frame 107	C1orf107	1q32.2
35158_at	2n/4n	v-myc myelocytomatosis viral related oncogene, neuroblastoma derived (avian)	MYCN	2p24.1
32194_at	2n/4n	CCAAT/enhancer binding protein zeta	CEBPZ	2p22.2
40074_at	2n/4n	methylenetetrahydrofolate dehydrogenase (NADP+ dependent) 2, methenyltetrahydrofolate cyclohydrolase	MTHFD2	2p13.1
36882_at	2n/4n	homeo box D9	HOXD9	2q31.1
38811_at	2n/4n	5-aminoimidazole-4-carboxamide ribonucleotide formyltransferase/IMP cyclohydrolase	ATIC	2q35
38789_at	2n/4n	transketolase (Wernicke-Korsakoff syndrome)	TKT	3p14.3
33677_at	2n/4n	ribosomal protein L24	RPL24	3q12
37726_at	2n/4n	mitochondrial ribosomal protein L3	MRPL3	3q21-q23
36457_at	2n/4n	guanine monphosphate synthetase	GMPS	3q24
39056_at	2n/4n	phosphoribosylaminoimidazole carboxylase, phosphoribosylaminoimidazole succinocarboxamide synthetase	PAICS	4pter-q21
33299_at	2n/4n	G protein-coupled receptor 125	GPR125	4p15.31
38751_i_at	2n/4n	ATP synthase, H+ transporting, mitochondrial F0 complex, subunit e	ATP5I	4p16.3
31631_f_at	2n/4n	pituitary tumor-transforming 2	PTTG2	4p12
39746_at	2n/4n	polymerase (RNA) II (DNA directed) polypeptide B, 140kDa	POLR2B	4q12
1836_at	2n/4n	cyclin I	CCNI	4q21.1
37619_at	2n/4n	methionyl aminopeptidase 1	METAP1	4q23
1721_g_at	2n/4n	MAD2 mitotic arrest deficient-like 1 (yeast)	MAD2L1	4q27
39883_at	2n/4n	dimethyladenosine transferase	HSA9761	5q11-q14
34736_at	2n/4n	cyclin B1	CCNB1	5q12
40464_g_at	2n/4n	transportin 1	TNPO1	5q13.2
41010_at	2n/4n	homer homolog 1 (Drosophila)	HOMER1	5q14.2
1275_at	2n/4n	protein geranylgeranyltransferase type I, beta subunit	PGGT1B	5q22.3
1009_at	2n/4n	histidine triad nucleotide binding protein 1	HINT1	5q31.2
36779_at	2n/4n	fatty acid binding protein 6, ileal (gastrotropin)	FABP6	5q33.3-q34
38542_at	2n/4n	nucleophosmin (nucleolar phosphoprotein B23, numatrin)	NPM1	5q35
41322_s_at	2n/4n	nucleolar protein family A, member 2 (H/ACA small nucleolar RNPs)	NOLA2	5q35.3
38094_at	2n/4n	heterogeneous nuclear ribonucleoprotein A/B	HNRPAB	5q35.3
37471_at	2n/4n	ribonuclease P 40kDa subunit	RPP40	6p25.1
41632_at	2n/4n	E2F transcription factor 3	E2F3	6p22
31749_f_at	2n/4n	histone 1, H2ak	HIST1H2AK	6p22-p21.3
39704_s_at	2n/4n	high mobility group AT-hook 1	HMGA1	6p21
40122_at	2n/4n	synaptotagmin binding, cytoplasmic RNA interacting protein	SYNCRIP	6q14-q15
31474_r_at	2n/4n	tankyrase, TRF1-interacting ankyrin-related ADP-ribose polymerase	TNKS	8p23.1
38341_at	2n/4n	staufen, RNA binding protein, homolog 2 (Drosophila)	STAU2	8q13-q21.1
41188_at	2n/4n	lysosomal associated protein transmembrane 4 beta	LAPTM4B	8q22.1
38681_at	2n/4n	eukaryotic translation initiation factor 3, subunit 6 48kDa	EIF3S6	8q22-q23
40827_at	2n/4n	isoleucine-tRNA synthetase	IARS	9q21
33833_at	2n/4n	spectrin, alpha, non-erythrocytic 1 (alpha-fodrin)	SPTAN1	9q33-q34
40115_at	2n/4n	ATP synthase, H+ transporting, mitochondrial F1 complex, gamma polypeptide 1	ATP5C1	10p15.1
777_at	2n/4n	GDP dissociation inhibitor 2	GDI2	10p15
35307_at	2n/4n	GDP dissociation inhibitor 2	GDI2	10p15
35413_s_at	2n/4n	zinc finger protein 22 (KOX 15)	ZNF22	10q11
37697_s_at	2n/4n	voltage-dependent anion channel 2	VDAC2	10q22
31821_at	2n/4n	peroxisome proliferative activated receptor, gamma, coactivator-related 1	PPRC1	10q24.32
40756_at	2n/4n	nucleophosmin/nucleoplasmin, 3	NPM3	10q24.31
35255_at	2n/4n	Importin 7	IPO7	11p15.4
39700_at	2n/4n	Rho GTPase activating protein 1	ARHGAP1	11p12-q12
35814_at	2n/4n	dendritic cell protein	hfl-B5	11p13
39373_at	2n/4n	fatty acid desaturase 1	FADS1	11q12.2-q13.1
36586_at	2n/4n	aryl hydrocarbon receptor interacting protein	AIP	11q13.3
40744_at	2n/4n	RAD52 homolog (S. cerevisiae)	RAD52	12p13-p12.2
40211_at	2n/4n	heterogeneous nuclear ribonucleoprotein A1	HNRPA1	12q13.1
571_at	2n/4n	nucleosome assembly protein 1-like 1	NAP1L1	12q21.2
40634_at	2n/4n	nucleosome assembly protein 1-like 1	NAP1L1	12q21.2
37675_at	2n/4n	solute carrier family 25 (mitochondrial carrier; phosphate carrier), member 3	SLC25A3	12q23
37686_s_at	2n/4n	uracil-DNA glycosylase	UNG	12q23-q24.1
38708_at	2n/4n	RAN, member RAS oncogene family	RAN	12q24.3
41033_at	2n/4n	zinc finger protein 84 (HPF2)	ZNF84	12q24.33
37137_at	2n/4n	granzyme B (granzyme 2, cytotoxic T-lymphocyte-associated serine esterase 1)	GZMB	14q11.2
2025_s_at	2n/4n	APEX nuclease (multifunctional DNA repair enzyme) 1	APEX1	14q11.2-q12
37971_at	2n/4n	bromodomain adjacent to zinc finger domain, 1A	BAZ1A	14q12-q13
36060_at	2n/4n	signal recognition particle 54kDa	SRP54	14q13.2
41574_at	2n/4n	pinin, desmosome associated protein	PNN	14q21.1
36435_at	2n/4n	protein phosphatase 1A (formerly 2C), magnesium-dependent, alpha isoform	PPM1A	14q23.1
673_at	2n/4n	methylenetetrahydrofolate dehydrogenase (NADP+ dependent) 1, methenyltetrahydrofolate cyclohydrolase, formyltetrahydrofolate synthetase	MTHFD1	14q24
35284_f_at	2n/4n	chromosome 14 open reading frame 114	C14orf114	14q24.1
35432_at	2n/4n	mediator of RNA polymerase II transcription, subunit 6 homolog (yeast)	MED6	14q24.2
39079_at	2n/4n	enhancer of rudimentary homolog (Drosophila)	ERH	14q24.1|7q34
39980_at	2n/4n	vaccinia related kinase 1	VRK1	14q32
38967_at	2n/4n	chromosome 14 open reading frame 2	C14orf2	14q32.33
31817_at	2n/4n	gamma-aminobutyric acid (GABA) A receptor, beta 3	GABRB3	15q11.2-q12
869_at	2n/4n	general transcription factor IIA, 2, 12kDa	GTF2A2	15q22.2
39089_at	2n/4n	non-metastatic cells 4, protein expressed in	NME4	16p13.3
41637_at	2n/4n	dexamethasone-induced transcript	DEXI	16p13.13
1468_at	2n/4n	TNF receptor-associated protein 1	TRAP1	16p13.3
37609_at	2n/4n	nucleotide binding protein 1 (MinD homolog, E. coli)	NUBP1	16p13.13
39418_at	2n/4n	ribosomal L1 domain containing 1	RSL1D1	16p13.13
35297_at	2n/4n	NADH dehydrogenase (ubiquinone) 1, alpha/beta subcomplex, 1, 8kDa	NDUFAB1	16p12.1
40271_at	2n/4n	nucleoporin 93kDa	NUP93	16q13
39027_at	2n/4n	cytochrome c oxidase subunit IV isoform 1	COX4I1	16q22-qter
37357_at	2n/4n	glycine cleavage system protein H (aminomethyl carrier)	GCSH	16q23.2
31864_at	2n/4n	M-phase phosphoprotein 6	MPHOSPH6	16q23.3
34336_at	2n/4n	lysyl-tRNA synthetase	KARS	16q23-q24
32791_at	2n/4n	hypothetical protein MAC30	MAC30	17q11.2
1521_at	2n/4n	non-metastatic cells 1, protein (NM23A) expressed in	NME1	17q21.3
39073_at	2n/4n	non-metastatic cells 1, protein (NM23A) expressed in	NME1	17q21.3
37899_at	2n/4n	thymidylate synthetase	TYMS	18p11.32
37432_g_at	2n/4n	protein inhibitor of activated STAT, 2	PIAS2	18q21.1
41778_at	2n/4n	solute carrier family 1 (neutral amino acid transporter), member 5	SLC1A5	19q13.3
32589_at	2n/4n	chromatin assembly factor 1, subunit A (p150)	CHAF1A	19p13.3
32874_at	2n/4n	transcription factor 3 (E2A immunoglobulin enhancer binding factors E12/E47)	TCF3	19p13.3
36846_s_at	2n/4n	LSM7 homolog, U6 small nuclear RNA associated (S. cerevisiae)	LSM7	19p13.3
36847_r_at	2n/4n	LSM7 homolog, U6 small nuclear RNA associated (S. cerevisiae)	LSM7	19p13.3
1751_g_at	2n/4n	phenylalanine-tRNA synthetase-like, alpha subunit	FARSLA	19p13.2
34291_at	2n/4n	phenylalanine-tRNA synthetase-like, alpha subunit	FARSLA	19p13.2
35588_at	2n/4n	zinc finger protein HIT-40	HIT-40	19p13.2
39729_at	2n/4n	peroxiredoxin 2	PRDX2	19p13.2
40182_s_at	2n/4n	coactivator-associated arginine methyltransferase 1	CARM1	19p13.2
39798_at	2n/4n	ribosomal protein S28	RPS28	19p13.2
35141_at	2n/4n	ribonuclease H2, large subunit	RNASEH2A	19p13.13
149_at	2n/4n	DEAD (Asp-Glu-Ala-Asp) box polypeptide 39	DDX39	19p13.12
34401_at	2n/4n	ubiquinol-cytochrome c reductase, Rieske iron-sulfur polypeptide 1	UQCRFS1	19q12-q13.1
36587_at	2n/4n	eukaryotic translation elongation factor 2	EEF2	19pter-q12
34828_at	2n/4n	polymerase (RNA) II (DNA directed) polypeptide I, 14.5kDa	POLR2I	19q12
32843_s_at	2n/4n	fibrillarin	FBL	19q13.1
34348_at	2n/4n	serine protease inhibitor, Kunitz type, 2	SPINT2	19q13.1
39088_at	2n/4n	seven transmembrane domain protein	NIFIE14	19q13.1
39173_at	2n/4n	fibrillarin	FBL	19q13.1
38061_at	2n/4n	ribosomal protein S16	RPS16	19q13.1
32208_at	2n/4n	KIAA0355	KIAA0355	19q13.11
1902_at	2n/4n	excision repair cross-complementing rodent repair deficiency, complementation group 1 (includes overlapping antisense sequence)	ERCC1	19q13.2-q13.3
33425_at	2n/4n	tripartite motif-containing 28	TRIM28	19q13.4
40619_at	2n/4n	ubiquitin-conjugating enzyme E2S	UBE2S	19q13.43
893_at	2n/4n	ubiquitin-conjugating enzyme E2S	UBE2S	19q13.43
38456_s_at	2n/4n	small nuclear ribonucleoprotein polypeptides B and B1	SNRPB	20p13
39677_at	2n/4n	DNA replication complex GINS protein PSF1	PSF1	20p11.21
40821_at	2n/4n	S-adenosylhomocysteine hydrolase	AHCY	20cen-q13.1
34852_g_at	2n/4n	serine/threonine kinase 6	STK6	20q13.2-q13.3
41003_at	2n/4n	prefoldin 4	PFDN4	20q13.2
31863_at	2n/4n	KIAA0179	KIAA0179	21q22.3
36088_at	2n/4n	Down syndrome critical region gene 2	DSCR2	21q22.3
38474_at	2n/4n	cystathionine-beta-synthase	CBS	21q22.3
41869_at	2n/4n	pescadillo homolog 1, containing BRCT domain (zebrafish)	PES1	22q12.1
32554_s_at	2n/4n	transducin (beta)-like 1X-linked	TBL1X	Xp22.3
38435_at	2n/4n	peroxiredoxin 4	PRDX4	Xp22.11
38518_at	2n/4n	sex comb on midleg-like 2 (Drosophila)	SCML2	Xp22
34077_at	2n/4n	chemokine (C-X-C motif) receptor 3	CXCR3	Xq13
35976_at	2n/4n	Cbp/p300-interacting transactivator, with Glu/Asp-rich carboxy-terminal domain, 1	CITED1	Xq13.1
38527_at	2n/4n	non-POU domain containing, octamer-binding	NONO	Xq13.1
41152_f_at	2n/4n	ribosomal protein L36a	RPL36A	Xq22.1
36491_at	2n/4n	thymosin-like 8	TMSL8	Xq21.33-q22.3
37740_r_at	2n/4n	solute carrier family 25 (mitochondrial carrier; adenine nucleotide translocator), member 5	SLC25A5	Xq24-q26
1201_at	2n/4n	RAB33A, member RAS oncogene family	RAB33A	Xq25
39731_at	2n/4n	RNA binding motif protein, X-linked	RBMX	Xq26.3
37995_s_at	2n/4n	fragile X mental retardation 1	FMR1	Xq27.3
39967_at	2n/4n	leucine zipper, down-regulated in cancer 1	LDOC1	Xq27
171_at	2n/4n	von Hippel-Lindau binding protein 1	VBP1	Xq28
34829_at	2n/4n	dyskeratosis congenita 1, dyskerin	DKC1	Xq28
38635_at	2n/4n	signal sequence receptor, delta (translocon-associated protein delta)	SSR4	Xq28
38372_at	2n/4n	chromosome X open reading frame 40	CXorf40	Xq28
	2n/4n	hypothetical LOC541578 protein	LOC541578
38373_g_at	2n/4n	chromosome X open reading frame 40	CXorf40	Xq28
37520_at	2n/4n	zinc finger protein 330	ZNF330
32671_at	2n/4n
1178_at	2n/4n
33475_at	2n/4n
723_s_at	2n/4n
952_at	2n/4n
958_s_at	2n/4n
