# Supplementary material for: Differential expression of genes mapping to recurrently abnormal chromosomal regions characterize neuroblastic tumours with distinct ploidy status
Source: BMC Med Genomics. 2008 Aug 13;1:36. doi: 10.1186/1755-8794-1-36 (PMC2531130; doi:10.1186/1755-8794-1-36)
Supplement: Additional file 3 — Quantitative Real-time Polymerase Chain Reaction gene copy number analysis and array CGH analysis results. n.e = not evaluable results; n.d. = not done. MYCN amplification status: NA = not amplified, A = amplified. Disease status: NP = no disease progression, P = disease progression. Survival status: A = alive, D = dead. Q-PCR: gene copy number fold changes are determined by the ΔΔCT relative quantification method. Array CGH: p and q = chromosome arms, cen. = centromeric; G = chromosome gain, L = chromosome loss; - = no alteration observed. [file 1755-8794-1-36-S3.xls]

## Sheet: Hoja1
Additional file 3
Q-PCR copy number and array CGH analysis results
Case number	ploidy	Age	INSS stage	MYCN amplification	Disease Status	Survival Status	qPCR DNA gene copy number				a CGH Chr. 1			a CGH Chr. 17
		<12m=0; >12m =1	1,2,3,4s=0; 4=1				GNB1 1p36.33	RERE 1p36.1-p36.2	RUTBC1 17p13.3	NME1 17q21.3	p	cen	q	p	cen	q
1	near-3n	1	0	NA	NP	A	1.67779	3.3363	3.73008	5.95701	n.d.	n.d.	n.d.	n.d.	n.d.	n.d.
2	near-3n	0	0	NA	NP	A	1.07322	1.47202	3.37083	6.2279	n.d.	n.d.	n.d.	n.d.	n.d.	n.d.
3	near-3n	1	1	NA	P	D	1.38114	1.73171	1.63861	1.81706	n.d.	n.d.	n.d.	n.d.	n.d.	n.d.
4	near-3n	0	0	NA	NP	A	1.63158	3.17409	2.27599	2.50865	G	G	G	G	G	G
5	near-3n	0	0	NA	NP	A	0.848228	1.11256	1.45348	1.50718	L	-	-	G	G	G
6	near-3n	0	0	NA	NP	A	1.51383	2.0022	1.28582	1.40517	-	-	-	G	G	G
7	near-3n	0	0	NA	NP	A	2.56459	2.39432	3.60761	2.16592	G	G	G	G	G	G
8	near-3n	1	0	NA	NP	A	1.44402	1.31212	1.64839	1.27281	-	-	-	G	G	G
9	near-3n	1	0	NA	NP	A	1.40166	3.04192	1.42501	1.48718	G	G	G	G	G	G
10	near-3n	1	1	NA	NP	A	1.73951	1.61442	1.53847	2.80796	n.d.	n.d.	n.d.	n.d.	n.d.	n.d.
11	near-3n	1	0	NA	NP	A	2.77136	2.92567	2.23255	3.54169	n.d.	n.d.	n.d.	n.d.	n.d.	n.d.
12	near-3n	0	1	NA	NP	A	1.29751	1.38611	1.08201	2.78133	n.d.	n.d.	n.d.	n.d.	n.d.	n.d.
13	near-3n	0	0	NA	NP	A	1.14642	1.17478	1.31266	2.46947	n.d.	n.d.	n.d.	n.d.	n.d.	n.d.
14	near-2n	1	1	A	NP	A	n.d.	n.d.	0.786798	0.847805	n.d.	n.d.	n.d.	n.d.	n.d.	n.d.
15	near-2n	1	1	A	P	D	1.07322	0.885601	0.626729	1.79106	n.d.	n.d.	n.d.	n.d.	n.d.	n.d.
16	near-2n	1	1	NA	NP	A	0.680403	0.43964	0.637877	1.44384	n.d.	n.d.	n.d.	n.d.	n.d.	n.d.
17	near-2n	1	1	NA	NP	D	0.875326	0.933927	0.820351	1.11457	n.d.	n.d.	n.d.	-	-	-
18	near-2n	1	1	NA	P	D	0.875326	0.645305	3.93663	9.34256	n.d.	n.d.	n.d.	n.d.	n.d.	n.d.
19	near-2n	1	0	NA	NP	A	0.686247	0.474089	0.742089	1.36	n.e	n.e	n.e	n.e	n.e	n.e
20	near-2n	1	1	NA	P	D	0.677622	0.510283	0.803438	0.689439	-	-	-	-	-	-
21	near-2n	1	1	A	P	D	0.547206	2.18671	1.13685	1.38181	L	-	-	-	-	G
22	near-2n	1	1	NA	P	D	1.64597	1.51256	1.23932	1.52017	n.e	n.e	n.e	n.e	n.e	n.e
23	near-2n	1	1	NA	NP	A	0.976609	2.3022	1.13289	0.905463	G	G	G	-	-	G
24	near-4n	1	0	A	P	D	1.67779	0.512133	1.34753	4.20725	n.d.	n.d.	n.d.	n.d.	n.d.	n.d.
25	near-4n	1	1	NA	NP	A	0.680403	0.364302	1.78361	5.13921	n.d.	n.d.	n.d.	-	G	G
26	near-4n	1	1	A	P	D	0.545455	0.627383	1.00997	1.41778	-	-	G	-	-	G
27	near-4n	1	1	A	P	D	1.26395	2.7109	2.16269	1.9024	-	-	-	G	G	G
